# Supplementary material for: Affective Voice Interaction and Artificial Intelligence: A Research Study on the Acoustic Features of Gender and the Emotional States of the PAD Model
Source: Front Psychol. 2021 May 4;12:664925. doi: 10.3389/fpsyg.2021.664925 (PMC8129507; doi:10.3389/fpsyg.2021.664925)
Supplement: Supplementary file 1 [file Table_1.XLSX]

## Sheet: Fo（Hz）
Gender	Neutral	Exuberant	Bored	Dependent	Disdainful	Relaxed	Anxious	Docile	Hostile
1	212.184	316.891	219.28	206.473	184.187	296.192	324.346	348.546	282.432
1	207.901	326.409	184.004	195.524	182.907	235.215	320.163	269.447	290.259
1	235.949	352.383	243.839	229.598	204.816	329.366	360.673	387.583	314.064
1	195.209	291.54	201.738	189.955	169.452	272.497	298.398	320.662	259.837
1	197.838	281.158	200.947	208.293	176.132	269.725	231.547	189.419	269.718
1	177.312	265.566	181.247	242.856	177.357	252.253	257.991	163.481	247.798
1	207.901	326.409	184.004	195.524	182.907	235.215	320.163	269.447	290.259
1	212.683	333.916	188.236	200.021	186.114	240.625	327.527	275.644	296.935
1	161.341	279.049	172.365	264.324	142.303	160.681	190.873	170.129	248.942
1	222.27	286.609	210.609	214.669	194.721	277.92	248.059	210.184	245.75
1	210.576	275.694	181.904	165.333	174.108	244.472	237.489	202.408	230.775
1	217.37	272.669	202.751	231.938	199.666	248.894	237.184	209.371	257.88
1	266.056	292.915	243.443	271.816	233.117	258.685	275.532	248.635	279.441
1	204.395	282.658	188.973	200.169	190.252	249.346	268.613	190.762	200.291
1	212.184	317.891	219.28	206.473	184.187	296.192	324.346	348.546	283.432
1	207.94	310.553	214.894	202.344	180.503	290.268	317.859	341.575	276.783
1	212.184	317.891	219.28	216.473	184.187	296.192	324.346	348.546	282.432
1	207.94	310.553	214.894	201.344	180.503	290.268	317.859	341.575	276.783
1	212.184	316.891	219.28	206.473	186.167	296.192	324.346	348.546	282.432
1	238.283	355.869	246.251	231.869	206.842	332.624	364.241	391.417	317.171
1	212.184	313.891	219.28	208.873	184.187	296.192	324.346	348.546	282.432
1	240.617	360.354	248.664	234.14	208.868	335.882	367.808	395.251	320.278
1	212.184	317.891	219.28	203.373	184.187	296.192	324.346	348.546	282.432
1	207.94	310.553	214.894	202.344	183.533	290.268	317.759	341.575	276.783
1	238.283	352.869	246.251	231.869	206.842	332.624	364.241	391.417	317.171
1	212.184	316.891	219.28	206.473	183.187	296.192	324.346	348.546	282.432
1	240.617	359.354	248.664	234.14	208.868	335.882	367.808	395.251	320.278
1	212.184	314.891	220.28	203.473	185.187	296.192	324.346	348.546	283.482
1	240.617	359.354	248.664	234.14	208.868	335.882	367.808	395.251	320.278
1	207.94	311.553	214.894	201.344	180.503	290.268	317.859	341.575	276.783
1	212.184	316.891	219.28	206.473	184.187	296.192	324.346	348.546	282.432
2	129.174	208.691	130.99	100.677	138.922	201.227	223.02	180.524	156.774
2	124.74	206.591	130.99	100.677	138.922	201.227	223.02	180.524	156.774
2	129.386	218.742	110.609	157.017	117.873	201.202	151.541	121.872	186.798
2	126.057	182.725	115.368	179.453	110.323	169.82	151.281	116.341	164.261
2	122.957	173.15	112.776	134.459	107.887	177.686	148.683	112.375	141.613
2	102.065	167.601	97.798	102.735	91.142	146.331	135.809	104.498	100.167
2	127.985	217.606	79.609	100.101	65.747	192.924	182.285	94.914	238.038
2	129.28	168.598	108.755	105.147	92.549	145.043	157.472	110.671	132.325
2	118.316	169.012	109.206	105.276	103.361	145.173	138.624	110.618	142.548
2	110.564	182.244	100.455	134.122	92.565	162.089	133.786	98.151	149.481
2	102.983	148.727	100.388	103.219	95.382	132.961	114.388	90.717	124.882
2	85.035	142.876	82.258	81.299	79.486	130.108	127.233	80.7	121.165
2	105.966	149.779	91.173	136.015	93.025	132.166	139.48	92.731	111.015
2	129.174	206.591	130.99	100.677	138.922	201.227	223.02	180.524	156.774
2	154.449	254.603	159.808	122.826	169.485	245.497	272.084	220.239	191.264
2	172.99	279.479	175.422	134.827	186.044	269.483	298.668	241.758	209.952
2	153.623	254.603	159.808	122.826	169.485	245.497	272.084	220.239	191.264
2	129.174	208.691	130.99	100.677	138.922	201.227	223.02	180.524	156.774
2	172.99	279.479	175.422	134.827	186.044	269.483	298.668	241.758	209.952
2	157.592	254.603	159.808	122.826	169.485	245.497	272.084	220.239	191.264
2	154.409	250.429	157.188	120.812	166.706	241.472	267.624	216.629	188.129
2	129.174	206.591	130.99	100.677	138.922	201.227	223.02	180.524	156.774
2	172.99	279.479	175.422	134.827	186.044	269.483	298.668	241.758	209.952
2	156.009	250.429	157.188	120.812	166.706	241.472	267.624	216.629	188.129
2	172.99	279.479	175.422	134.827	186.044	269.483	298.668	241.758	209.952
2	157.592	254.603	159.808	122.826	169.485	245.497	272.084	220.239	191.264
2	155.009	250.429	157.188	120.812	166.706	241.472	267.624	216.629	188.129
2	129.174	206.591	130.99	100.677	138.922	201.227	223.02	180.524	156.774
2	126.174	208.691	130.99	100.677	138.922	201.227	223.02	180.524	156.774
2	157.592	254.603	159.808	122.826	169.485	245.497	272.084	220.239	191.264
2	155.009	250.429	157.188	120.812	166.706	241.472	267.624	216.629	188.129

## Sheet: Fo SD
Gender	Neutral	Exuberant	Bored	Dependent	Disdainful	Relaxed	Anxious	Docile	Hostile
1	17.588	34.787	44.008	5.557	13.127	15.72	15.227	27.233	36.413
1	35.316	30.765	16.408	27.692	17.832	15.988	15.405	31.102	36.619
1	19.5579	38.6831	48.9369	6.17938	14.5972	17.4806	16.9324	30.2831	40.4913
1	16.181	32.004	40.4874	5.11244	12.0768	14.4624	14.0088	25.0544	33.5
1	20.73	16.939	18.297	37.742	11.205	18.332	24.842	11.589	16.086
1	45.99	46.159	23.761	31.5	39.166	69.349	91.985	28.859	85.244
1	35.316	30.765	16.408	27.692	17.832	15.988	15.405	31.102	36.619
1	36.1283	31.4726	16.7854	28.3289	18.2421	16.3557	15.7593	31.8173	37.4612
1	17.226	17.354	7.133	15.849	10.482	11.401	13.298	11.913	34.166
1	27.639	32.422	46.736	13.398	28.579	8.325	63.568	20.551	46.448
1	34.035	29.509	21.008	29.647	12.53	15.567	22.585	29.778	8.902
1	39.118	20.253	21.386	34.751	16.73	52.453	44.466	11.822	14.625
1	31.855	41.395	42.918	30.815	21.853	42.17	29.83	24.279	28.102
1	48.707	35.899	17.156	20.202	43.706	26.81	25.823	31.679	70.212
1	16.58	34.787	44.208	5.557	13.127	15.72	15.227	27.233	36.413
1	18.3624	34.0913	43.2278	5.64586	12.8645	15.4656	14.9225	26.6883	35.6847
1	17.588	34.787	44.008	5.557	13.127	15.72	15.227	27.233	36.413
1	17.2362	34.0913	43.1278	5.44586	12.8645	15.4056	14.9225	26.6883	35.6847
1	17.588	34.787	44.008	5.557	13.127	15.72	15.227	27.233	36.413
1	19.7513	39.0658	49.421	6.24051	14.7416	17.6536	17.0999	30.5827	40.8918
1	17.588	34.787	44.008	5.557	13.127	15.72	15.227	27.233	36.413
1	19.9448	39.4485	49.9051	6.30164	14.886	17.8265	17.2674	30.8822	41.2923
1	17.588	34.787	44.008	5.557	13.127	15.72	15.227	27.233	36.413
1	17.2362	34.0913	43.1278	5.44586	12.8645	15.4056	14.9225	26.6883	35.6847
1	19.7513	39.0658	49.421	6.24051	14.7416	17.6536	17.0999	30.5827	40.8918
1	17.588	34.787	44.008	5.557	13.127	15.72	15.227	27.233	36.413
1	19.9448	39.4485	49.9051	6.30164	14.886	17.8265	17.2674	30.8822	41.2923
1	16.88	34.787	43.008	5.557	13.127	15.72	15.227	27.233	36.413
1	19.9448	39.4485	49.9051	6.30164	14.886	17.8265	17.2674	30.8822	41.2923
1	17.2362	34.0913	42.5278	5.44586	12.8645	15.4056	14.9225	26.6883	35.6847
1	17.588	34.787	44.008	5.557	13.127	15.72	15.227	27.233	36.413
2	12.65	21.629	12.972	21.021	10.25	16.05	18.848	27.291	10.23
2	12.65	21.629	12.972	21.021	10.25	16.05	18.848	27.291	10.23
2	12.787	21.698	12.182	13.598	8.157	16.223	16.524	15.995	10.312
2	20.81	11.282	10.839	18.672	25.923	6.775	4.912	29.169	5.525
2	20.81	11.282	10.839	18.672	25.923	6.775	4.912	29.169	5.525
2	15.779	16.914	13.438	21.997	14.02	10.046	12.399	12.313	6.666
2	10.532	11.98	6.969	6.651	6.439	6.905	13.187	9.686	7.212
2	64.357	31.503	3.73	21.216	117.861	10.875	18.88	13.869	124.599
2	101.782	8.21	12.646	8.451	12.951	5.394	81.931	7.721	13.188
2	101.901	8.658	13.112	8.539	12.8	5.423	10.979	7.649	13.305
2	17.117	14.309	13.224	16.648	13.073	7.309	14.632	15.147	5.615
2	8.357	8.039	5.802	9.313	7.033	5.486	5.52	10.883	6.172
2	5.527	6.395	3.168	5.629	16.205	2.698	9.691	7.14	96.686
2	7.283	15.336	7.901	14.326	1.418	12.946	20.674	18.244	10.035
2	11.95	21.629	12.972	21.021	10.25	16.05	18.848	27.291	10.23
2	15.433	26.3874	15.8258	25.6456	12.505	19.581	22.9946	33.295	12.4806
2	18.3526	31.3794	18.8198	30.4973	14.8707	23.2853	27.3447	39.5938	14.8417
2	15.433	26.3874	15.8258	25.6456	12.505	19.581	22.9946	33.295	12.4806
2	13.635	21.629	12.972	21.021	10.25	16.05	18.848	27.291	10.23
2	18.3526	31.3794	18.8198	30.4973	14.8707	23.2853	27.3447	39.5938	14.8417
2	17.433	26.3874	15.8258	25.6456	12.505	19.581	22.9946	33.295	12.4806
2	16.445	28.1177	16.8636	27.3273	13.325	20.865	24.5024	35.4783	13.299
2	12.65	21.629	12.972	21.021	10.25	16.05	18.848	27.291	10.23
2	18.3526	31.3794	18.8198	30.4973	14.8707	23.2853	27.3447	39.5938	14.8417
2	16.445	28.1177	16.8636	27.3273	13.325	20.865	24.5024	35.4783	13.299
2	17.3526	31.3794	18.8198	30.4973	14.8707	23.2853	27.3447	39.5938	14.8417
2	15.433	26.3874	15.8258	25.6456	12.505	19.581	22.9946	33.295	12.4806
2	16.445	28.1177	16.8636	27.3273	13.325	20.865	24.5024	35.4783	13.299
2	12.265	21.629	12.972	21.021	10.25	16.05	18.848	27.291	10.23
2	12.65	21.629	12.972	21.021	10.25	16.05	18.848	27.291	10.23
2	15.433	26.3874	15.8258	25.6456	12.505	19.581	22.9946	33.295	12.4806

## Sheet: Loudness (dB)
Gender	Neutral	Exuberant	Bored	Dependent	Disdainful	Relaxed	Anxious	Docile	Hostile
	66.3501	76.2131	59.0839	62.6112	70.9615	70.5775	62.0417	64.9483	76.8272
1	70.6154	71.9535	67.3985	63.2578	68.2959	66.1121	67.0571	65.3969	72.225
1	73.7813	84.7489	65.7012	69.6236	78.9092	78.4822	68.9904	72.2225	85.4319
1	61.0421	70.116	54.3571	57.6023	65.2846	64.9313	57.0784	59.7524	70.681
1	64.2265	63.4358	63.2958	62.4924	60.3486	63.8138	64.0637	61.6713	60.1222
1	67.1979	68.1577	63.6924	64.0701	67.539	66.5821	65.7885	65.879	63.7828
1	70.6154	71.9535	67.3985	63.2578	68.2959	66.1121	67.0571	65.3969	72.225
1	72.2395	73.6084	68.9486	64.7127	69.8667	67.6327	68.5994	66.901	73.8861
1	57.8126	66.5923	61.9761	67.8671	57.8557	60.6813	59.1989	55.2511	61.3996
1	69.4269	70.3695	63.7486	65.1247	64.5159	64.9146	67.9358	61.8993	66.5835
1	71.2025	72.4965	68.6496	68.8514	72.6072	74.2322	70.5442	70.0586	69.8311
1	65.5861	67.9633	61.9376	59.1608	63.3891	64.059	61.1169	59.0491	59.5347
1	67.575	69.2142	68.8016	69.0318	63.419	66.2866	69.6877	67.7095	67.8546
1	64.722	68.1445	60.8134	67.3574	60.2627	64.3502	71.4075	61.954	65.144
1	66.3501	76.2131	59.0839	62.6112	70.9615	70.5775	62.0417	64.9483	76.8272
1	65.0231	74.6888	57.9022	61.3589	69.5423	69.166	60.8009	63.6493	75.2907
1	66.3501	76.2131	59.0839	62.6112	70.9615	70.5775	62.0417	64.9483	76.8272
1	65.0231	74.6888	57.9022	61.3589	69.5423	69.166	60.8009	63.6493	75.2907
1	66.3501	76.2131	59.0839	62.6112	70.9615	70.5775	62.0417	64.9483	76.8272
1	74.5112	85.5873	66.3512	70.3123	79.6898	79.2586	69.6728	72.9369	86.277
1	66.3501	76.2131	59.0839	62.6112	70.9615	70.5775	62.0417	64.9483	76.8272
1	75.241	86.4256	67.0011	71.001	80.4704	80.0349	70.3553	73.6513	87.1221
1	66.3501	76.2131	59.0839	62.6112	70.9615	70.5775	62.0417	64.9483	76.8272
1	65.0231	74.6888	57.9022	61.3589	69.5423	69.166	60.8009	63.6493	75.2907
1	74.5112	85.5873	66.3512	70.3123	79.6898	79.2586	69.6728	72.9369	86.277
1	66.3501	76.2131	59.0839	62.6112	70.9615	70.5775	62.0417	64.9483	76.8272
1	75.241	86.4256	67.0011	71.001	80.4704	80.0349	70.3553	73.6513	87.1221
1	66.3501	76.2131	59.0839	62.6112	70.9615	70.5775	62.0417	64.9483	76.8272
1	75.241	86.4256	67.0011	71.001	80.4704	80.0349	70.3553	73.6513	87.1221
1	65.0231	74.6888	57.9022	61.3589	69.5423	69.166	60.8009	63.6493	75.2907
1	66.3501	76.2131	59.0839	62.6112	70.9615	70.5775	62.0417	64.9483	76.8272
2	67.1241	74.5016	66.2803	65.2983	69.5471	71.9215	60.8732	68.4315	72.4318
2	67.6205	74.1172	67.6378	64.0357	70.9024	73.6633	66.06	63.2965	72.9287
2	68.45	73.6464	62.9041	70.619	70.4754	67.9933	69.3832	68.7724	68.581
2	59.5729	64.8099	61.3668	61.247	60.1914	59.8225	55.1057	59.3599	55.0209
2	65.8374	70.7247	63.336	65.8636	64.6016	66.0332	66.3617	66.4683	62.6007
2	64.4839	65.5909	64.9471	65.4548	63.2492	65.6582	64.4744	64.7945	63.9165
2	63.2059	65.2336	60.8493	62.2628	57.5858	62.655	61.07	64.6639	65.2372
2	66.9495	69.5984	65.0709	65.4585	61.0199	65.7023	64.3523	68.6318	67.9688
2	62.9519	71.0914	62.822	65.446	62.1228	61.4287	66.8287	63.1828	62.0302
2	63.3677	67.5601	60.0562	66.6831	60.9605	63.4356	60.5986	63.2971	60.6398
2	61.7522	74.0965	59.461	56.9906	60.1014	63.3079	69.6454	60.2022	59.0158
2	55.1123	63.1015	48.8293	42.3309	58.1415	48.5986	46.9169	46.5542	54.8441
2	67.1241	74.5016	66.2803	65.2983	69.5471	71.9215	60.8732	68.4315	72.4318
2	81.8914	90.8919	80.862	79.6639	84.8475	87.7442	74.2653	83.4865	88.3668
2	82.4015	91.4581	81.3657	80.1602	85.3761	88.2908	74.7279	84.0066	88.9173
2	81.8914	90.8919	80.862	79.6639	84.8475	87.7442	74.2653	83.4865	88.3668
2	67.1241	74.5016	66.2803	65.2983	69.5471	71.9215	60.8732	68.4315	72.4318
2	82.4015	91.4581	81.3657	80.1602	85.3761	88.2908	74.7279	84.0066	88.9173
2	81.8914	90.8919	80.862	79.6639	84.8475	87.7442	74.2653	83.4865	88.3668
2	73.8365	81.9517	72.9084	71.8281	76.5019	79.1137	66.9605	75.2747	79.675
2	67.1241	74.5016	66.2803	65.2983	69.5471	71.9215	60.8732	68.4315	72.4318
2	82.4015	91.4581	81.3657	80.1602	85.3761	88.2908	74.7279	84.0066	88.9173
2	73.8365	81.9517	72.9084	71.8281	76.5019	79.1137	66.9605	75.2747	79.675
2	82.4015	91.4581	81.3657	80.1602	85.3761	88.2908	74.7279	84.0066	88.9173
2	81.8914	90.8919	80.862	79.6639	84.8475	87.7442	74.2653	83.4865	88.3668
2	73.8365	81.9517	72.9084	71.8281	76.5019	79.1137	66.9605	75.2747	79.675
2	67.1241	74.5016	66.2803	65.2983	69.5471	71.9215	60.8732	68.4315	72.4318
2	67.1241	74.5016	66.2803	65.2983	69.5471	71.9215	60.8732	68.4315	72.4318
2	81.8914	90.8919	80.862	79.6639	84.8475	87.7442	74.2653	83.4865	88.3668
2	73.8365	81.9517	72.9084	71.8281	76.5019	79.1137	66.9605	75.2747	79.675
2	68.45	73.6464	62.9041	70.619	70.4754	67.9933	69.3832	68.7724	68.581

## Sheet: jitter %
Gender	Neutral	Exuberant	Bored	Dependent	Disdainful	Relaxed	Anxious	Docile	Hostile
1	1.465	1.439	1.903	2.151	1.796	3.419	2.877	1.213	1.352
1	3.701	2.149	1.75	2.339	2.489	3.72	2.899	2.392	1.389
1	1.62908	1.60017	2.11614	2.39191	1.99715	3.80193	3.19922	1.34886	1.50342
1	1.3478	1.32388	1.75076	1.97892	1.65232	3.14548	2.64684	1.11596	1.24384
1	2.06	1.246	1.307	1.157	3.832	1.59	4.198	1.23	4.07
1	2.908	2.1	1.822	1.556	1.92	3.303	4.057	1.328	3.183
1	3.701	2.149	1.75	2.339	2.489	3.72	2.899	2.392	1.389
1	3.78612	2.19843	1.79025	2.3928	2.54625	3.80556	2.96568	2.44702	1.42095
1	1.407	1.554	1.081	0.444	6.073	0.899	2.628	1.667	3.417
1	1.545	0.997	2.639	1.483	1.982	2.423	1.609	2.563	1.627
1	3.608	2.457	2.5	2.883	1.765	3.11	2.316	2.646	3.838
1	3.207	1.622	3.203	2.337	3.102	2.404	3.462	2.248	3.409
1	2.21	1.24	1.9	1.354	1.277	2.215	1.47	1.229	1.056
1	1.589	1.167	2.13	0.761	2.978	1.203	1.357	2.342	1.842
1	1.45035	1.42461	1.88397	2.12949	1.77804	3.38481	2.84823	1.20087	1.33848
1	1.4357	1.41022	1.86494	2.10798	1.76008	3.35062	2.81946	1.18874	1.32496
1	1.465	1.439	1.903	2.151	1.796	3.419	2.877	1.213	1.352
1	1.4357	1.41022	1.86494	2.10798	1.76008	3.35062	2.81946	1.18874	1.32496
1	1.43585	1.41036	1.86513	2.1082	1.796	3.419	2.877	1.213	1.352
1	1.6452	1.616	2.13707	2.41557	2.01691	3.38481	2.84823	1.20087	1.33848
1	1.465	1.439	1.903	2.151	1.796	3.419	2.877	1.213	1.352
1	1.66131	1.63183	2.158	2.43923	2.03666	3.87715	3.26252	1.37554	1.53317
1	1.465	1.439	1.903	2.151	1.796	3.419	2.877	1.213	1.352
1	1.4357	1.41022	1.86494	2.10798	1.76008	3.35062	2.81946	1.18874	1.32496
1	1.6452	1.616	2.13707	2.41557	2.01691	3.83954	3.23087	1.3622	1.5183
1	1.465	1.549	1.903	2.151	1.796	3.419	2.977	1.213	1.352
1	1.66131	1.63183	2.158	2.43923	2.43666	3.87715	3.26252	1.37554	1.53317
1	1.465	1.444	1.903	2.151	1.796	3.519	2.877	1.513	1.352
1	1.66131	1.63183	2.158	2.43923	2.03666	3.87715	3.26252	1.37554	1.53317
1	1.4357	1.41022	1.86494	2.10798	1.76008	3.35062	2.81946	1.18874	1.32496
1	1.465	1.549	1.903	2.151	1.796	3.419	2.977	1.213	1.352
2	4.26	2.523	1.977	2.895	1.542	1.761	6.6	5.122	1.737
2	4.26	2.523	1.977	2.895	1.542	1.761	6.6	5.122	1.737
2	4.26	2.539	1.668	1.235	1.736	1.766	2.515	3.507	1.642
2	2.697	1.798	3.665	1.698	2.195	1.213	1.864	2.206	1.111
2	1.653	1.882	1.139	1.483	2.273	1.456	1.59	1.337	2.115
2	2.313	2.098	2.53	1.761	4.025	1.526	3.887	1.42	5.093
2	3.774	4.143	2.635	2.508	5.008	1.178	2.226	2.902	5.067
2	3.035	1.863	2.742	1.335	3.436	1.394	2.17	1.808	1.49
2	2.778	1.775	2.828	1.101	4.572	1.438	2.001	1.905	1.673
2	3.444	1.426	1.289	1.256	2.298	2.937	1.838	1.93	1.416
2	4.387	1.73	3.99	2.521	2.291	1.818	1.68	3.218	1.58
2	2.539	1.277	1.35	1.908	2.355	1.14	2.425	1.101	1.611
2	1.869	2.176	3.251	6.913	1.418	3.361	5.752	2.997	2.644
2	4.26	2.523	1.977	2.895	1.542	1.761	6.6	5.122	1.737
2	5.1972	3.07806	2.41194	3.5319	1.88124	2.14842	8.052	6.24884	2.11914
2	5.41974	3.20986	2.51522	3.68313	1.96179	2.24041	8.39678	6.51641	2.20988
2	5.1972	3.07806	2.41194	3.5319	1.88124	2.14842	8.052	6.24884	2.11914
2	4.26	2.523	1.977	2.895	1.81383	6.798	5.27566	1.78911	1.737
2	5.36554	3.17776	2.49007	3.6463	1.94218	2.21801	8.31282	6.45125	2.18778
2	5.1972	3.07806	2.41194	3.5319	1.88124	2.14842	8.052	6.24884	2.11914
2	4.8564	2.87622	2.25378	3.3003	1.75788	2.00754	7.524	5.83908	1.98018
2	4.26	2.523	1.977	2.895	1.542	1.761	6.6	5.122	1.737
2	5.41974	3.20986	2.51522	3.68313	1.96179	2.24041	8.39678	6.51641	2.20988
2	4.8564	2.87622	2.25378	3.3003	1.75788	2.00754	7.524	5.83908	1.98018
2	5.41974	3.20986	2.51522	3.68313	1.96179	2.24041	8.39678	6.51641	2.20988
2	5.36554	3.17776	2.49007	3.6463	1.94218	2.14842	8.052	6.24884	2.11914
2	4.75927	2.8187	2.2087	3.23429	1.72272	1.96739	7.37352	5.83908	1.98018
2	4.3878	2.59869	2.03631	2.98185	1.58826	1.81383	6.798	5.27566	1.78911
2	4.26	2.523	1.977	2.895	1.542	1.761	6.6	5.122	1.737
2	5.1972	3.07806	2.41194	3.5319	1.88124	2.14842	8.052	6.24884	2.11914
2	4.8564	2.87622	2.25378	3.3003	1.75788	2.00754	7.524	5.83908	1.98018

## Sheet: Velocity 
Gender	Neutral	Exuberant	Bored	Dependent	Disdainful	Relaxed	Anxious	Docile	Hostile
1	0.299175	0.251608	0.590226	0.363216	0.27701	0.334577	0.204968	0.321947	0.240184
1	0.189175	0.181608	0.590226	0.363216	0.22701	0.234577	0.394968	0.301947	0.250184
1	0.195453	0.20034	0.566814	0.327384	0.195453	0.229657	0.312725	0.302953	0.23943
1	0.228876	0.18206	0.208068	0.306901	0.338112	0.24448	0.218472	0.39533	0.369322
1	0.198772	0.240027	0.555061	0.363791	0.213774	0.472552	0.311285	0.251278	0.195021
1	0.168517	0.235924	0.221479	0.274442	0.11074	0.231108	0.31296	0.240738	0.149257
1	0.24093	0.172093	0.280512	0.305263	0.321763	0.412517	0.214509	0.330014	0.47852
1	0.237345	0.250174	0.275833	0.372054	0.275833	0.256589	0.275833	0.224516	0.256589
1	0.232492	0.232492	0.260169	0.381951	0.282311	0.27124	0.293382	0.215886	0.282311
1	0.216776	0.243873	0.329035	0.402584	0.224518	0.174195	0.294196	0.201292	0.383229
1	0.179694	0.19654	0.185309	0.224617	0.190924	0.185309	0.297617	0.168462	0.235848
1	0.332797	0.217041	0.270096	0.33762	0.299035	0.323151	0.139872	0.467846	0.265273
1	0.251752	0.444583	0.262464	0.278534	0.171405	0.364237	0.305316	0.498147	0.224969
1	0.299175	0.251608	0.590226	0.363216	0.27701	0.334577	0.204968	0.321947	0.240184
1	0.364994	0.306962	0.720076	0.443124	0.337952	0.408184	0.250061	0.392775	0.293025
1	0.367267	0.308874	0.724561	0.445884	0.340057	0.410727	0.251619	0.395222	0.29485
1	0.364994	0.306962	0.720076	0.443124	0.337952	0.408184	0.250061	0.392775	0.293025
1	0.251608	0.590226	0.363216	0.27701	0.334577	0.204968	0.321947	0.240184	0.29485
1	0.357267	0.308874	0.724561	0.445884	0.340057	0.410727	0.251619	0.395222	0.29485
1	0.364994	0.306962	0.720076	0.443124	0.337952	0.408184	0.250061	0.392775	0.293025
1	0.329093	0.276769	0.649249	0.399538	0.33311	0.368035	0.225465	0.354141	0.240184
1	0.264203	0.299175	0.251608	0.590226	0.363216	0.27701	0.334577	0.204968	0.321947
1	0.367267	0.308874	0.724561	0.445884	0.340057	0.410727	0.251619	0.395222	0.29485
1	0.329093	0.276769	0.649249	0.399538	0.304711	0.368035	0.225465	0.354141	0.264203
1	0.367267	0.308874	0.724561	0.445884	0.340057	0.410727	0.251619	0.395222	0.29485
1	0.364994	0.306962	0.720076	0.443124	0.337952	0.408184	0.250061	0.392775	0.293025
1	0.329093	0.276769	0.649249	0.399538	0.304711	0.368035	0.225465	0.354141	0.264203
1	0.30175	0.248608	0.590226	0.363216	0.24701	0.334577	0.204968	0.321947	0.240184
1	0.299175	0.251608	0.590226	0.363216	0.27701	0.334577	0.204968	0.321947	0.240184
1	0.364994	0.306962	0.720076	0.443124	0.337952	0.408184	0.250061	0.392775	0.293025
1	0.367267	0.308874	0.724561	0.445884	0.340057	0.410727	0.251619	0.395222	0.29485
2	0.269175	0.221608	0.560226	0.353216	0.24701	0.324577	0.184968	0.281946	0.220185
2	0.296158	0.22096	0.187943	0.203181	0.172705	0.200642	0.152387	0.231119	0.203181
2	0.299323	0.246428	0.622971	0.392776	0.274675	0.36093	0.205684	0.313525	0.244845
2	0.247641	0.203879	0.515408	0.324959	0.227249	0.298611	0.170171	0.259391	0.20257
2	0.166822	0.263066	0.397807	0.474801	0.141157	0.205319	0.160406	0.250233	0.160406
2	0.216635	0.245519	0.404384	0.310509	0.288846	0.173308	0.173308	0.245519	0.25274
2	0.173813	0.249383	0.302283	0.377854	0.151142	0.294725	0.204041	0.204041	0.219155
2	0.30297	0.226042	0.192266	0.207855	0.176677	0.205257	0.155891	0.236435	0.207855
2	0.173813	0.249383	0.302283	0.377854	0.151142	0.294725	0.204041	0.204041	0.219155
2	0.185487	0.280204	0.285548	0.324135	0.424463	0.100328	0.455332	0.262395	0.478485
2	0.239775	0.217296	0.299718	0.359662	0.20231	0.119887	0.352169	0.299718	0.20231
2	0.18609	0.226326	0.226326	0.196149	0.135796	0.241415	0.221297	0.221297	0.160943
2	0.253962	0.229775	0.360042	0.414049	0.312037	0.204024	0.294034	0.16802	0.366043
2	0.317948	0.343728	0.348025	0.588634	0.343728	0.515591	0.21483	0.433957	0.330838
2	0.269175	0.221608	0.560226	0.353216	0.24701	0.324577	0.184968	0.281946	0.220185
2	0.263792	0.217176	0.549021	0.346152	0.24207	0.318085	0.181269	0.276308	0.215781
2	0.269175	0.221608	0.560226	0.353216	0.24701	0.324577	0.184968	0.281946	0.220185
2	0.263792	0.217176	0.549021	0.346152	0.24207	0.318085	0.181269	0.276308	0.215781
2	0.269175	0.221608	0.560226	0.353216	0.24701	0.324577	0.184968	0.281946	0.220185
2	0.302284	0.248866	0.629134	0.396662	0.277392	0.3645	0.207719	0.316626	0.247267
2	0.269175	0.221608	0.560226	0.353216	0.24701	0.324577	0.184968	0.281946	0.220185
2	0.305244	0.251303	0.635296	0.400547	0.280109	0.36807	0.209754	0.319727	0.249689
2	0.269175	0.221608	0.560226	0.353216	0.24701	0.324577	0.184968	0.281946	0.220185
2	0.263792	0.217176	0.549021	0.346152	0.24207	0.318085	0.181269	0.276308	0.215781
2	0.302284	0.248866	0.629134	0.396662	0.277392	0.3645	0.207719	0.316626	0.247267
2	0.269175	0.221608	0.560226	0.353216	0.24701	0.324577	0.184968	0.281946	0.220185
2	0.305244	0.251303	0.635296	0.400547	0.280109	0.36807	0.209754	0.319727	0.249689
2	0.269175	0.221608	0.560226	0.353216	0.26701	0.324577	0.184968	0.281946	0.220185
2	0.305244	0.251303	0.635296	0.400547	0.280109	0.36807	0.269754	0.319727	0.249689
2	0.263792	0.217176	0.549021	0.346152	0.24207	0.318085	0.181269	0.276308	0.215781
2	0.269175	0.221608	0.560226	0.353216	0.24701	0.324577	0.184968	0.281946	0.220185

## Sheet: shimmer %
Gender	Neutral	Exuberant	Bored	Dependent	Disdainful	Relaxed	Anxious	Docile	Hostile
1	9.602	8.658	10.024	7.906	17.496	14.034	13.895	5.89	9.355
1	11.647	5.10418	10.966	11.831	13.182	8.348	13.967	12.114	9.047
1	10.6774	9.6277	11.1467	8.79147	19.4556	15.6058	15.4512	6.54968	10.4028
1	8.83384	7.96536	9.22208	7.27352	16.0963	12.9113	12.7834	5.4188	8.6066
1	10.281	7.855	7.836	7.322	13.803	7.303	17.8	9.236	11.713
1	7.902	7.748	6.299	6.772	7.085	10.638	16.46	7.671	12.33
1	11.647	3.10418	10.966	11.831	13.182	8.348	13.967	12.114	9.047
1	11.9149	0.106576	11.2182	12.1031	13.4852	8.54	14.2882	12.3926	9.25508
1	8.967	7.065	6.437	3.538	6.073	5.436	10.653	11.178	17.573
1	6.64	8.342	9.273	9.79	8.76	9.024	9.193	11.524	9.146
1	8.956	9.288	9.824	11.087	17.394	14.395	8.457	12.403	12.923
1	9.516	7.923	10.973	11.608	12.996	8.886	10.264	10.411	9.018
1	9.39	8.084	6.785	6.333	6.921	6.539	6.954	5.428	5.458
1	5.01	6.397	7.803	5.279	9.808	5.743	6.272	8.247	6.881
1	9.40996	8.48484	9.82352	7.74788	17.1461	13.7533	13.6171	5.7722	9.1679
1	9.40996	8.48484	9.82352	7.74788	17.1461	13.7533	13.6171	5.7722	9.1679
1	9.602	8.658	10.024	7.906	17.496	14.034	13.895	5.89	9.355
1	9.40996	8.48484	9.82352	7.74788	17.1461	13.7533	13.6171	5.7722	9.1679
1	9.602	8.658	10.035	7.906	17.496	14.034	13.895	5.89	9.355
1	11.0173	9.93413	11.5015	9.07129	20.0748	16.1025	15.943	6.75815	10.7339
1	9.602	8.658	10.024	7.906	17.496	14.034	13.895	5.89	9.355
1	10.6936	9.64224	11.1635	8.80475	19.4849	15.6294	15.4746	6.55957	10.4185
1	9.22176	8.31514	9.62705	7.59292	16.8032	13.4783	13.3448	5.65676	8.98454
1	9.40996	8.48484	9.82352	7.74788	17.1461	13.7533	13.6171	5.7722	9.1679
1	10.783	9.72293	11.257	8.87844	19.648	15.7602	15.6041	6.61447	10.5057
1	9.702	8.658	10.074	7.906	17.496	14.034	13.895	5.89	9.355
1	10.7907	9.72981	11.2649	8.88472	19.6619	15.7713	15.6151	6.61915	10.5131
1	9.602	8.658	10.024	7.906	17.496	14.054	13.895	5.89	9.355
1	10.8887	9.81817	11.3672	8.9654	19.8405	15.9146	15.7569	6.67926	10.6086
1	9.40996	8.48484	9.82352	7.74788	17.1461	13.7533	13.6171	5.7722	9.1679
1	9.702	8.658	10.024	7.906	17.496	14.034	13.895	5.89	9.355
2	17.39	7.242	10.22	11.962	8.298	8.978	14.335	9.1356	7.319
2	17.09	7.22	9.422	11.922	9.298	8.948	14.835	9.156	7.019
2	17.092	7.382	9.308	7.863	12.237	8.73	9.416	8.434	6.923
2	13.108	14.389	12.682	8.786	14.208	6.854	13.265	9.141	10.426
2	10.923	8.108	5.003	10.869	10.344	6.785	10.667	12.421	14.929
2	16.52	11.092	11.621	12.139	8.611	12.912	12.223	13.048	19.052
2	16.129	14.56	19.235	11.263	17.56	6.325	14.612	10.493	22.973
2	19.946	9.915	10.623	6.976	11.173	10.103	12.314	11.404	7.852
2	18.129	9.626	10.74	6.858	14.111	10.249	10.226	11.178	8.249
2	24.328	8.777	8.133	7.353	18.004	17.777	10.332	13.965	11.029
2	15.321	13.39	11.57	12.237	15.697	11.983	9.508	14.009	17.222
2	17.446	10.019	11.336	13.441	11.716	10.705	23.739	12.998	13.962
2	10.839	8.183	11.378	21.793	13.541	11.528	14.125	12.617	15.679
2	17.09	7.242	9.422	11.922	9.298	8.948	14.835	9.156	7.019
2	20.246	9.19218	11.9592	15.1325	11.8018	11.3576	18.8299	11.6216	8.90913
2	23.2684	9.86013	12.8282	16.232	12.6594	12.1829	20.1981	12.4661	9.55651
2	20.8498	8.83524	11.4948	14.5448	11.3436	10.9166	18.0987	11.1703	8.56318
2	17.09	7.242	9.422	11.922	9.298	8.948	14.835	9.156	7.019
2	23.2684	9.86013	12.8282	16.232	12.6594	12.1829	20.1981	12.4661	9.55651
2	20.8498	8.83524	11.4948	14.5448	11.3436	10.9166	18.0987	11.1703	8.56318
2	20.246	9.19218	11.9592	15.1325	11.8018	11.3576	18.8299	11.6216	8.90913
2	17.09	7.242	9.422	11.922	9.298	8.948	14.835	9.156	7.019
2	23.2684	9.86013	12.8282	16.232	12.6594	12.1829	20.1981	12.4661	9.55651
2	20.8498	8.83524	11.4948	14.5448	11.3436	10.9166	18.0987	11.1703	8.56318
2	23.2684	9.86013	12.8282	16.232	12.6594	12.1829	20.1981	12.4661	9.55651
2	21.6921	9.19218	11.9592	15.1325	11.8018	11.3576	18.8299	11.6216	8.90913
2	20.8498	8.83524	11.4948	14.5448	11.3436	10.9166	18.0987	11.1703	8.56318
2	17.09	7.242	9.422	11.922	9.298	8.948	14.835	9.156	7.019
2	17.09	7.242	9.422	11.922	9.298	8.948	14.835	9.156	7.019
2	20.8498	8.83524	11.4948	14.5448	11.3436	10.9166	18.0987	11.1703	8.56318
2	21.2668	9.01194	11.7247	14.8357	11.5704	11.1349	18.4607	11.3937	8.73444

## Sheet: HNR
Gender	Neutral	Exuberant	Bored	Dependent	Disdainful	Relaxed	Anxious	Docile	Hostile
1	14	16.515	10.928	13.113	11.371	7.826	8.799	17.436	15.373
1	5.616	9.18	10.582	11.391	7.651	8.948	8.8351	8.069	16.118
1	15.568	18.3647	12.1519	14.5817	12.6446	8.70251	9.78449	19.3888	17.0948
1	12.88	15.1938	10.0538	12.064	10.4613	7.19992	8.09508	16.0411	14.1432
1	7.046	11.005	11.434	12.014	7.584	10.887	7.113	10.781	7.268
1	10.652	11.371	13.32	12.859	12.002	11.264	6.338	14.309	9.067
1	5.616	9.18	10.582	11.391	7.651	8.948	8.851	8.069	16.118
1	5.74517	9.39114	10.8254	11.653	7.82697	9.1538	9.05457	8.25459	16.4887
1	14.013	12.854	10.168	15.669	13.912	13.198	12.878	10.138	12.603
1	9.852	10.993	11.316	10.387	11.655	8.369	11.583	8.897	10.699
1	9.428	7.923	9.432	11.6944	12.996	9.495	9.898	11.92	8.817
1	12.382	12.786	14.554	16.358	15.808	13.414	13.988	18.412	16.853
1	15.488	14.06	13.836	18.917	12.701	17.625	14.982	15.587	13.185
1	14.33	16.515	10.328	13.2413	11.381	7.8676	8.799	17.436	15.373
1	13.72	16.1847	10.7094	12.8507	11.1436	7.66948	8.62302	17.0873	15.0655
1	14	16.515	10.928	13.113	11.371	7.826	8.799	17.436	15.373
1	13.72	16.1847	10.7094	12.8507	11.1436	7.66948	8.62302	17.0873	15.0655
1	14.33	16.515	10.928	14.1441	11.381	7.826	8.79339	17.76	15.773
1	15.722	18.5463	12.2721	14.7259	12.7696	8.7886	9.88128	19.5806	17.2639
1	14.56	16.515	10.928	13.113	11.3979	7.826	8.799	17.436	15.373
1	15.6545	18.4667	12.2195	14.6627	12.7148	8.75087	9.83886	19.4966	17.1898
1	14.86	16.515	10.928	13.1413	11.311	7.8926	8.899	17.436	15.373
1	13.72	16.1847	10.7094	12.8507	11.1436	7.66948	8.62302	17.0873	15.0655
1	15.722	18.5463	12.2721	14.7259	12.7696	8.7886	9.88128	19.5806	17.2639
1	14.86	16.515	10.928	13.1441	11.3971	7.8626	8.799	17.436	15.373
1	15.876	18.728	12.3924	14.8701	12.8947	8.75087	9.83886	19.4966	17.1898
1	14.95	16.515	10.928	13.113	11.9371	7.86626	8.74499	17.436	15.373
1	15.876	18.728	12.3924	14.8701	12.8947	8.87468	9.97807	19.7724	17.433
1	13.72	16.1847	10.7094	12.8507	11.1436	7.66948	8.62302	17.0873	15.0655
1	15.68	18.4968	12.2394	14.6866	12.7355	8.76512	9.85488	19.5283	17.2178
1	15.7649	18.5969	12.3056	14.7661	12.8045	8.81256	9.90822	19.634	17.311
2	7.328	9.974	12.666	9.921	12.342	11.915	7.425	11.38	11.905
2	7.328	9.974	12.666	9.921	12.342	11.915	7.425	11.38	11.905
2	7.352	9.965	13.203	18.443	12.694	12.129	11.219	12.525	11.911
2	9.428	9.583	8.178	14.683	10.856	16.811	11.611	12.489	15.932
2	8.584	9.651	14.556	9.294	8.562	12.805	9.126	9.798	7.144
2	9.003	9.107	10.682	10.163	5.21	11.286	5.487	12.135	3.377
2	8.955	7.741	8.565	10.184	2.119	14.37	9.585	12.785	5.1
2	6.701	11.556	9.853	14.709	7.266	14.33	9.863	11.465	9.544
2	6.533	11.587	9.339	13.842	7.586	14.55	10.653	11.359	10.81
2	3.961	11.085	8.133	10.761	6.495	4.562	9.373	5.804	10.163
2	7.926	10.624	7.247	8.838	8.543	11.111	9.131	8.333	9.072
2	8.394	9.95	11.625	9.991	11.716	11.618	5.35	11.231	8.721
2	9.136	12.982	10.008	8.078	9.17	10.427	8.94	11.667	7.641
2	7.328	9.94	12.666	9.91	12.32	11.15	7.45	11.38	11.905
2	8.94016	12.1683	15.4525	12.1036	15.0572	14.5363	9.0585	13.8836	14.5241
2	9.48654	12.9119	16.3969	12.8433	15.9775	15.4247	9.61211	14.7321	15.4117
2	8.94016	12.1683	15.4525	12.1036	15.0572	14.5363	9.0585	13.8836	14.5241
2	7.328	9.974	12.666	9.921	12.342	11.915	7.425	11.38	11.905
2	9.48654	12.9119	16.3969	12.8433	15.9775	15.4247	9.61211	14.7321	15.4117
2	8.94016	12.1683	15.4525	12.1036	15.0572	14.5363	9.0585	13.8836	14.5241
2	8.50048	11.5698	14.6926	11.5084	14.3167	13.8214	8.613	13.2008	13.8098
2	7.328	9.974	12.666	9.921	12.342	11.915	7.425	11.38	11.905
2	9.48654	12.9119	16.3969	12.8433	15.9775	15.4247	9.61211	14.7321	15.4117
2	8.548	11.6698	14.6926	11.5084	14.672	13.8214	8.63	13.2008	13.98
2	9.48654	12.9119	16.3969	12.8433	15.9775	15.4247	9.61211	14.7321	15.4117
2	8.94016	12.1683	15.4525	12.1036	15.0572	14.5363	9.0585	13.8836	14.5241
2	8.50048	11.5698	14.6926	11.0836	14.3167	13.214	8.613	13.2008	13.8098
2	7.328	9.74	13.66	9.921	12.32	11.95	7.25	11.88	11.905
2	7.28	9.74	12.666	9.921	12.342	11.915	7.425	11.338	11.95
2	8.94016	12.1683	15.4525	12.1036	15.0572	14.5363	9.0585	13.8836	14.5241
2	8.50048	11.5698	14.6926	11.5084	14.3167	13.8214	8.613	13.2008	13.8098
